# Supplementary material for: Enhanced Luminescence and Thermal Stability in High Gd3+/Eu3+ Co-Doped Ba3Y4O9 Phosphors via Co-Precipitation Method
Source: Molecules. 2025 Feb 27;30(5):1085. doi: 10.3390/molecules30051085 (PMC11901592; doi:10.3390/molecules30051085)
Supplement: Supplementary file 1 [file molecules-30-01085-s001.zip]

Archive with 1 entries (1 files):
- molecules-3480058-supplementary.pdf
